# Supplementary material for: Exploring the somatic mutational landscape of ovarian cancer in Estonia
Source: Acta Oncol. 2026 May 18;65:45612. doi: 10.2340/1651-226X.2026.45612 (PMC13192237; doi:10.2340/1651-226X.2026.45612)
Supplement: Supplementary file 2 [file AO-65-45612-s2.xlsx]

## Sheet: All_somatic_PV
Gene	DNA change	Protein change	Number	% from 336
TP53	NM_000546.6(TP53):c.659A>G	p.(Tyr220Cys)	13	3.86905
BRCA1	NM_007294.4(BRCA1):c.5266dup	p.(Gln1756Profs*74)	12	3.57143
BRCA1	NM_007294.4(BRCA1):c.4035del	p.(Glu1346Lysfs*20)	10	2.97619
TP53	NM_000546.6(TP53):c.524G>A	p.(Arg175His)	10	2.97619
TP53	NM_000546.6(TP53):c.818G>A	p.(Arg273His)	9	2.67857
KRAS	NM_033360.4(KRAS):c.35G>T	p.(Gly12Val)	9	2.67857
KRAS	NM_033360.4(KRAS):c.35G>A	p.(Gly12Asp)	6	1.78571
PIK3CA	NM_006218.4(PIK3CA):c.3140A>G	p.(His1047Arg)	5	1.4881
TP53	NM_000546.6(TP53):c.994-1G>C	p.?	5	1.4881
TP53	NM_000546.6(TP53):c.1024C>T	p.(Arg342*)	4	1.19048
TP53	NM_000546.6(TP53):c.578A>G	p.(His193Arg)	4	1.19048
TP53	NM_000546.6(TP53):c.734G>A	p.(Gly245Asp)	4	1.19048
TP53	NM_000546.6(TP53):c.743G>A	p.(Arg248Gln)	4	1.19048
TP53	NM_000546.6(TP53):c.817C>T	p.(Arg273Cys)	4	1.19048
TP53	NM_000546.6(TP53):c.830G>T	p.(Cys277Phe)	4	1.19048
BRAF	NM_004333.6(BRAF):c.1799T>A	p.(Val600Glu)	3	0.892857
BRCA1	NM_007294.4(BRCA1):c.5117G>A	p.(Gly1706Glu)	3	0.892857
BRIP1	NM_032043.3(BRIP1):c.2108delinsTCC	p.(Lys703Ilefs*3)	3	0.892857
PPP2R1A	NM_014225.6(PPP2R1A):c.548G>A	p.(Arg183Gln)	3	0.892857
TP53	NM_000546.6(TP53):c.395A>G	p.(Lys132Arg)	3	0.892857
TP53	NM_000546.6(TP53):c.469G>T	p.(Val157Phe)	3	0.892857
TP53	NM_000546.6(TP53):c.527G>A	p.(Cys176Tyr)	3	0.892857
TP53	NM_000546.6(TP53):c.536A>G	p.(His179Arg)	3	0.892857
TP53	NM_000546.6(TP53):c.637C>T	p.(Arg213*)	3	0.892857
TP53	NM_000546.6(TP53):c.733G>A	p.(Gly245Ser)	3	0.892857
TP53	NM_000546.6(TP53):c.818G>T	p.(Arg273Leu)	3	0.892857
TP53	NM_000546.6(TP53):c.844C>T	p.(Arg282Trp)	3	0.892857
TP53	NM_000546.6(TP53):c.916C>T	p.(Arg306*)	3	0.892857
ARID1A	NM_006015.6(ARID1A):c.5548del	p.(Asp1850Thrfs*33)	2	0.595238
BARD1	NM_000465.4(BARD1):c.1932_1933del	p.(Cys645*)	2	0.595238
BRCA1	NM_007294.4(BRCA1):c.1840A>T	p.(Lys614*)	2	0.595238
BRCA1	NM_007294.4(BRCA1):c.3700_3704del	p.(Val1234Glnfs*8)	2	0.595238
BRIP1	NM_032043.3(BRIP1):c.806C>G	p.(Ser269*)	2	0.595238
CTNNB1	NM_001904.4(CTNNB1):c.98C>G	p.(Ser33Cys)	2	0.595238
ERBB3	NM_001982.3(ERBB3):c.310G>A	p.(Val104Met)	2	0.595238
FBXW7	NM_001349798.2(FBXW7):c.1513C>T	p.(Arg505Cys)	2	0.595238
FGFR2	NM_022970.3(FGFR2):c.755C>G	p.(Ser252Trp)	2	0.595238
FOXL2	NM_023067.4(FOXL2):c.402C>G	p.(Cys134Trp)	2	0.595238
KRAS	NM_033360.4(KRAS):c.34G>T	p.(Gly12Cys)	2	0.595238
NRAS	NM_002524.5(NRAS):c.182A>G	p.(Gln61Arg)	2	0.595238
PIK3CA	NM_006218.4(PIK3CA):c.328_330del	p.(Glu110del)	2	0.595238
PPP2R1A	NM_014225.6(PPP2R1A):c.547C>T	p.(Arg183Trp)	2	0.595238
TP53	NM_000546.6(TP53):c.1024del	p.(Arg342Glufs*3)	2	0.595238
TP53	NM_000546.6(TP53):c.273G>A	p.(Trp91*)	2	0.595238
TP53	NM_000546.6(TP53):c.310C>T	p.(Gln104*)	2	0.595238
TP53	NM_000546.6(TP53):c.358A>G	p.(Lys120Glu)	2	0.595238
TP53	NM_000546.6(TP53):c.396G>T	p.(Lys132Asn)	2	0.595238
TP53	NM_000546.6(TP53):c.413C>T	p.(Ala138Val)	2	0.595238
TP53	NM_000546.6(TP53):c.488A>G	p.(Tyr163Cys)	2	0.595238
TP53	NM_000546.6(TP53):c.490A>G	p.(Lys164Glu)	2	0.595238
TP53	NM_000546.6(TP53):c.535C>T	p.(His179Tyr)	2	0.595238
TP53	NM_000546.6(TP53):c.560-1G>C	p.?	2	0.595238
TP53	NM_000546.6(TP53):c.626_627del	p.(Arg209Lysfs*6)	2	0.595238
TP53	NM_000546.6(TP53):c.658T>C	p.(Tyr220His)	2	0.595238
TP53	NM_000546.6(TP53):c.711G>A	p.(Met237Ile)	2	0.595238
TP53	NM_000546.6(TP53):c.712T>C	p.(Cys238Arg)	2	0.595238
TP53	NM_000546.6(TP53):c.722C>G	p.(Ser241Cys)	2	0.595238
TP53	NM_000546.6(TP53):c.723del	p.(Cys242Alafs*5)	2	0.595238
TP53	NM_000546.6(TP53):c.749C>T	p.(Pro250Leu)	2	0.595238
TP53	NM_000546.6(TP53):c.776A>T	p.(Asp259Val)	2	0.595238
TP53	NM_000546.6(TP53):c.782+1G>A	p.?	2	0.595238
TP53	NM_000546.6(TP53):c.814G>A	p.(Val272Met)	2	0.595238
TP53	NM_000546.6(TP53):c.833C>T	p.(Pro278Leu)	2	0.595238
BRCA2	NM_000059.4(BRCA2):c.8572C>T	p.(Gln2858*)	2	0.595238
APC	NM_000038.6(APC):c.1847del	p.(Leu616Trpfs*14)	1	0.297619
APC	NM_000038.6(APC):c.4393_4394del	p.(Ser1465Trpfs*3)	1	0.297619
ARID1A	NM_006015.6(ARID1A):c.1496C>A	p.(Ser499*)	1	0.297619
ARID1A	NM_006015.6(ARID1A):c.1882dup	p.(Met628Asnfs*14)	1	0.297619
ARID1A	NM_006015.6(ARID1A):c.3367dup	p.(Ser1123Phefs*70)	1	0.297619
ARID1A	NM_006015.6(ARID1A):c.3826C>T	p.(Arg1276*)	1	0.297619
ARID1A	NM_006015.6(ARID1A):c.3991C>T	p.(Gln1331*)	1	0.297619
ARID1A	NM_006015.6(ARID1A):c.4102-1G>C	p.?	1	0.297619
ARID1A	NM_006015.6(ARID1A):c.4802dup	p.(Ser1602*)	1	0.297619
ARID1A	NM_006015.6(ARID1A):c.5124+1G>A	p.?	1	0.297619
ARID1A	NM_006015.6(ARID1A):c.5776G>T	p.(Gly1926*)	1	0.297619
ARID1A	NM_006015.6(ARID1A):c.5932dup	p.(Ala1978Glyfs*21)	1	0.297619
ARID1A	NM_006015.6(ARID1A):c.6534_6535dup	p.(Ser2179Thrfs*22)	1	0.297619
ARID1A	NM_006015.6(ARID1A):c.6656_6669delinsG	p.(Gln2219Argfs*8)	1	0.297619
ARID1A	NM_006015.6(ARID1A):c.785C>A	p.(Ser262*)	1	0.297619
ARID1A	NM_006015.6(ARID1A):c.941del	p.(Gly314Alafs*49)	1	0.297619
ARID1A	NM_006015.6(ARID1A):c.959_972del	p.(Pro320Argfs*75)	1	0.297619
ARID1B	NM_001371656.1(ARID1B):c.3022C>T	p.(Gln1008*)	1	0.297619
ATM	NM_000051.4(ATM):c.1336_1350delinsG	p.(Gln446Alafs*36)	1	0.297619
ATM	NM_000051.4(ATM):c.6154G>A	p.(Glu2052Lys)	1	0.297619
ATM	NM_000051.4(ATM):c.7456C>T	p.(Arg2486*)	1	0.297619
ATM	NM_000051.4(ATM):c.8147T>C	p.(Val2716Ala)	1	0.297619
ATM	NM_000051.4(ATM):c.8161G>A	p.(Asp2721Asn)	1	0.297619
BAP1	NM_004656.4(BAP1):c.15G>A	p.(Trp5*)	1	0.297619
BAP1	NM_004656.4(BAP1):c.255+2T>C	p.?	1	0.297619
BLM	NM_000057.4(BLM):c.1642C>T	p.(Gln548*)	1	0.297619
BRAF	NM_004333.6(BRAF):c.1406G>A	p.(Gly469Glu)	1	0.297619
BRAF	NM_004333.6(BRAF):c.1742A>G	p.(Asn581Ser)	1	0.297619
BRAF	NM_004333.6(BRAF):c.1742A>T	p.(Asn581Ile)	1	0.297619
BRAF	NM_004333.6(BRAF):c.1786G>C	p.(Gly596Arg)	1	0.297619
BRCA1	NM_007294.4(BRCA1):c.1074del	p.(Pro359Hisfs*15)	1	0.297619
BRCA1	NM_007294.4(BRCA1):c.1261G>T	p.(Glu421*)	1	0.297619
BRCA1	NM_007294.4(BRCA1):c.1492del	p.(Leu498Serfs*5)	1	0.297619
BRCA1	NM_007294.4(BRCA1):c.1840_1842delinsTAC	p.(Lys614Tyr)	1	0.297619
BRCA1	NM_007294.4(BRCA1):c.1944del	p.(Glu649Argfs*2)	1	0.297619
BRCA1	NM_007294.4(BRCA1):c.2269_2270del	p.(Val757Phefs*4)	1	0.297619
BRCA1	NM_007294.4(BRCA1):c.3465dup	p.(Asp1156*)	1	0.297619
BRCA1	NM_007294.4(BRCA1):c.3756_3759del	p.(Ser1253Argfs*10)	1	0.297619
BRCA1	NM_007294.4(BRCA1):c.3880del	p.(Ser1294Alafs*13)	1	0.297619
BRCA1	NM_007294.4(BRCA1):c.3900del	p.(Cys1300*)	1	0.297619
BRCA1	NM_007294.4(BRCA1):c.448del	p.(Thr150Profs*13)	1	0.297619
BRCA1	NM_007294.4(BRCA1):c.4573C>T	p.(Gln1525*)	1	0.297619
BRCA1	NM_007294.4(BRCA1):c.4579G>T	p.(Glu1527*)	1	0.297619
BRCA1	NM_007294.4(BRCA1):c.5062G>T	p.(Val1688Phe)	1	0.297619
BRCA1	NM_007294.4(BRCA1):c.5251C>T	p.(Arg1751*)	1	0.297619
BRCA1	NM_007294.4(BRCA1):c.5332+1G>T	p.?	1	0.297619
BRCA1	NM_007294.4(BRCA1):c.5332G>A	p.(Asp1778Asn)	1	0.297619
BRCA1	NM_007294.4(BRCA1):c.5444G>A	p.(Trp1815*)	1	0.297619
BRCA1	NM_007294.4(BRCA1):c.5503C>T	p.(Arg1835*)	1	0.297619
BRCA1	NM_007294.4(BRCA1):c.5534_5539delins20	p.(Tyr1845Cysfs*15)	1	0.297619
BRCA1	NM_007294.4(BRCA1):c.971del	p.(Ser324Ilefs*17)	1	0.297619
BRCA2	NM_000059.4(BRCA2):c.1310_1313del	p.(Lys437Ilefs*22)	1	0.297619
BRCA2	NM_000059.4(BRCA2):c.2231C>G	p.(Ser744*)	1	0.297619
BRCA2	NM_000059.4(BRCA2):c.4103del	p.(Leu1368Tyrfs*6)	1	0.297619
BRCA2	NM_000059.4(BRCA2):c.4284dup	p.(Gln1429Serfs*9)	1	0.297619
BRCA2	NM_000059.4(BRCA2):c.4338del	p.(Ile1446Metfs*2)	1	0.297619
BRCA2	NM_000059.4(BRCA2):c.469_470del	p.(Lys157Valfs*25)	1	0.297619
BRCA2	NM_000059.4(BRCA2):c.6193C>T	p.(Gln2065*)	1	0.297619
BRCA2	NM_000059.4(BRCA2):c.6938-11_6946del	p.?	1	0.297619
BRCA2	NM_000059.4(BRCA2):c.6998dup	p.(Pro2334Thrfs*6)	1	0.297619
BRCA2	NM_000059.4(BRCA2):c.7791_7792insTG	p.(Glu2598Trpfs*51)	1	0.297619
BRCA2	NM_000059.4(BRCA2):c.7857G>A	p.(Trp2619*)	1	0.297619
BRCA2	NM_000059.4(BRCA2):c.9097_9098insT	p.(Thr3033Ilefs*11)	1	0.297619
BRCA2	NM_000059.4(BRCA2):c.9100C>T	p.(Gln3034*)	1	0.297619
BRCA2	NM_000059.4(BRCA2):c.9285C>A	p.(Asp3095Glu)	1	0.297619
BRCA2	NM_000059.4(BRCA2):c.9374T>A	p.(Leu3125His)	1	0.297619
BRCA2	NM_000059.4(BRCA2):c.9381G>A	p.(Trp3127*)	1	0.297619
BRCA2	NM_000059.4(BRCA2):c.965_966dup	p.(Val323Lysfs*2)	1	0.297619
BRIP1	NM_032043.3(BRIP1):c.2392C>T	p.(Arg798*)	1	0.297619
CDK12	NM_016507.4(CDK12):c.3052del	p.(Asp1018Thrfs*39)	1	0.297619
CDKN1B	NM_004064.5(CDKN1B):c.410del	p.(Pro137Argfs*8)	1	0.297619
CDKN2A	NM_000077.4(CDKN2A):c.205G>T	p.(Glu69*)	1	0.297619
CDKN2A	NM_000077.5(CDKN2A):c.210dup	p.(Asn71Glnfs*49)	1	0.297619
CDKN2A	NM_000077.5(CDKN2A):c.238C>T	p.(Arg80*)	1	0.297619
CDKN2A	NM_001195132.2(CDKN2A):c.150+1G>A	p.?	1	0.297619
CHEK1	NM_001330427.1(CHEK1):c.402+1G>A	p.?	1	0.297619
CHEK2	NM_007194.4(CHEK2):c.1100del	p.(Thr367Metfs*15)	1	0.297619
CHEK2	NM_007194.4(CHEK2):c.1368dup	p.(Glu457Argfs*33)	1	0.297619
CHEK2	NM_007194.4(CHEK2):c.319+2T>A	p.?	1	0.297619
CHEK2	NM_007194.4(CHEK2):c.444+1G>A	p.?	1	0.297619
CHEK2	NM_007194.4(CHEK2):c.684-7_694del	p.?	1	0.297619
CTNNB1	NM_001904.4(CTNNB1):c.109T>G	p.(Ser37Ala)	1	0.297619
CTNNB1	NM_001904.4(CTNNB1):c.110C>T	p.(Ser37Phe)	1	0.297619
CTNNB1	NM_001904.4(CTNNB1):c.122C>T	p.(Thr41Ile)	1	0.297619
CTNNB1	NM_001904.4(CTNNB1):c.133T>C	p.(Ser45Pro)	1	0.297619
CTNNB1	NM_001904.4(CTNNB1):c.1876G>T	p.(Glu626*)	1	0.297619
CTNNB1	NM_001904.4(CTNNB1):c.94G>T	p.(Asp32Tyr)	1	0.297619
CTNNB1	NM_001904.4(CTNNB1):c.95A>C	p.(Asp32Ala)	1	0.297619
CTNNB1	NM_001904.4(CTNNB1):c.95A>G	p.(Asp32Gly)	1	0.297619
ERBB2	NM_004448.3(ERBB2):c.2305G>C	p.(Asp769His)	1	0.297619
ERBB2	NM_004448.4(ERBB2):c.2033G>A	p.(Arg678Gln)	1	0.297619
ERBB2	NM_004448.4(ERBB2):c.2313_2324dup	p.(Tyr772_Ala775dup)	1	0.297619
ESR1	NM_000125.4(ESR1):c.1607T>G	p.(Leu536Arg)	1	0.297619
FBXW7	NM_001349798.2(FBXW7):c.1514G>T	p.(Arg505Leu)	1	0.297619
FBXW7	NM_001349798.2(FBXW7):c.2065C>T	p.(Arg689Trp)	1	0.297619
FBXW7	NM_001349798.2(FBXW7):c.832C>T	p.(Arg278*)	1	0.297619
KDM6A	NM_021140.3(KDM6A):c.3460del	p.(Ser1154Glnfs*4)	1	0.297619
KRAS	NM_033360.4(KRAS):c.34G>A	p.(Gly12Ser)	1	0.297619
KRAS	NM_033360.4(KRAS):c.35G>C	p.(Gly12Ala)	1	0.297619
KRAS	NM_033360.4(KRAS):c.37G>T	p.(Gly13Cys)	1	0.297619
LZTR1	NM_006767.4(LZTR1):c.628C>T	p.(Arg210*)	1	0.297619
LZTR1	NM_006767.4(LZTR1):c.791+1G>A	p.?	1	0.297619
MAP2K1	NM_002755.4(MAP2K1):c.167A>C	p.(Gln56Pro)	1	0.297619
MAP3K1	NM_005921.2(MAP3K1):c.2385_2386dup	p.(Ser796Cysfs*4)	1	0.297619
MRE11	NM_005591.3(MRE11):c.1714C>T	p.(Arg572*)	1	0.297619
MSH2	NM_000251.3(MSH2):c.1600del	p.(Arg534Valfs*9)	1	0.297619
MSH2	NM_000251.3(MSH2):c.2038C>T	p.(Arg680*)	1	0.297619
MSH2	NM_000251.3(MSH2):c.450_457dup	p.(Ser153Leufs*24)	1	0.297619
MSH6	NM_000179.2(MSH6):c.3013C>T	p.(Arg1005*)	1	0.297619
MSH6	NM_000179.2(MSH6):c.3556+3_3556+13del	p.?	1	0.297619
MUTYH	NM_001128425.1(MUTYH):c.536A>G	p.(Tyr179Cys)	1	0.297619
NBN	NM_002485.4(NBN):c.1265_1281del	p.(Ala422Glufs*8)	1	0.297619
NBN	NM_002485.4(NBN):c.657_661del	p.(Lys219Asnfs*16)	1	0.297619
NBN	NM_002485.4(NBN):c.93_94del	p.(Ala32Hisfs*4)	1	0.297619
NF1	NM_000267.3(NF1):c.1196_1200del	p.(Ala399Glufs*28)	1	0.297619
NF1	NM_000267.3(NF1):c.288+1G>C	p.?	1	0.297619
NF1	NM_000267.3(NF1):c.3614_3615dup	p.(Glu1206Leufs*10)	1	0.297619
NF1	NM_000267.3(NF1):c.3871-2_3877del	p.(Tyr1292Leufs*15)	1	0.297619
NF1	NM_000267.3(NF1):c.4267A>G	p.(Lys1423Glu)	1	0.297619
NF1	NM_000267.3(NF1):c.4368-42_4369del	p.(Arg1456Serfs*4)	1	0.297619
NF1	NM_000267.3(NF1):c.445_466delinsCA	p.(Asn149Glnfs*18)	1	0.297619
NF1	NM_000267.3(NF1):c.4982_4983del	p.(Cys1661*)	1	0.297619
NF1	NM_000267.3(NF1):c.5329C>T	p.(Gln1777*)	1	0.297619
NF1	NM_000267.3(NF1):c.6724C>T	p.(Gln2242*)	1	0.297619
NF1	NM_000267.3(NF1):c.6792C>A	p.(Tyr2264*)	1	0.297619
NF1	NM_000267.3(NF1):c.6839T>A	p.(Leu2280*)	1	0.297619
NF1	NM_000267.3(NF1):c.7316C>G	p.(Ser2439*)	1	0.297619
NF2	NM_000268.4(NF2):c.1294G>T	p.(Glu432*)	1	0.297619
NF2	NM_000268.4(NF2):c.198C>A	p.(Tyr66*)	1	0.297619
NRAS	NM_002524.5(NRAS):c.34G>T	p.(Gly12Cys)	1	0.297619
NRAS	NM_002524.5(NRAS):c.37G>C	p.(Gly13Arg)	1	0.297619
PALB2	NM_024675.4(PALB2):c.2383_2389delinsAGGAT	p.(Gln795Argfs*6)	1	0.297619
PALB2	NM_024675.4(PALB2):c.2389_2437del	p.(Gln797Leufs*38)	1	0.297619
PALB2	NM_024675.4(PALB2):c.3241G>T	p.(Glu1081*)	1	0.297619
PALB2	NM_024675.4(PALB2):c.509_510del	p.(Arg170Ilefs*14)	1	0.297619
PIK3CA	NM_006218.4(PIK3CA):c.1035T>A	p.(Asn345Lys)	1	0.297619
PIK3CA	NM_006218.4(PIK3CA):c.1049A>G	p.(Asp350Gly)	1	0.297619
PIK3CA	NM_006218.4(PIK3CA):c.1624G>A	p.(Glu542Lys)	1	0.297619
PIK3CA	NM_006218.4(PIK3CA):c.1633G>A	p.(Glu545Lys)	1	0.297619
PIK3CA	NM_006218.4(PIK3CA):c.1635G>T	p.(Glu545Asp)	1	0.297619
PIK3CA	NM_006218.4(PIK3CA):c.1636C>A	p.(Gln546Lys)	1	0.297619
PIK3CA	NM_006218.4(PIK3CA):c.263G>A	p.(Arg88Gln)	1	0.297619
PIK3CA	NM_006218.4(PIK3CA):c.3019G>C	p.(Gly1007Arg)	1	0.297619
PIK3CA	NM_006218.4(PIK3CA):c.311C>T	p.(Pro104Leu)	1	0.297619
PIK3CA	NM_006218.4(PIK3CA):c.3127A>G	p.(Met1043Val)	1	0.297619
PIK3R1	NM_181523.3(PIK3R1):c.1042C>T	p.(Arg348*)	1	0.297619
PIK3R1	NM_181523.3(PIK3R1):c.1072C>T	p.(Arg358*)	1	0.297619
PIK3R1	NM_181523.3(PIK3R1):c.1118+2_1118+9del	p.?	1	0.297619
PIK3R1	NM_181523.3(PIK3R1):c.1600C>T	p.(Arg534*)	1	0.297619
PIK3R1	NM_181523.3(PIK3R1):c.1690A>G	p.(Asn564Asp)	1	0.297619
PIK3R1	NM_181523.3(PIK3R1):c.1727_1729del	p.(Thr576del)	1	0.297619
PIK3R1	NM_181523.3(PIK3R1):c.1987_1999del	p.(Val663*)	1	0.297619
PPP2R1A	NM_014225.6(PPP2R1A):c.536C>G	p.(Pro179Arg)	1	0.297619
PTEN	NM_000314.4(PTEN):c.1003C>T	p.(Arg335*)	1	0.297619
PTEN	NM_000314.4(PTEN):c.254-2A>G	p.?	1	0.297619
PTEN	NM_000314.4(PTEN):c.367C>T	p.(His123Tyr)	1	0.297619
PTEN	NM_000314.8(PTEN):c.401T>G	p.(Met134Arg)	1	0.297619
PTEN	NM_000314.8(PTEN):c.461del	p.(Phe154Serfs*5)	1	0.297619
PTEN	NM_000314.8(PTEN):c.475A>G	p.(Arg159Gly)	1	0.297619
PTEN	NM_000314.8(PTEN):c.959T>C	p.(Leu320Ser)	1	0.297619
PTEN	NM_000314.8(PTEN):c.968dup	p.(Asn323Lysfs*2)	1	0.297619
RB1	NM_000321.2(RB1):c.1439_1441del	p.(Asn480del)	1	0.297619
RB1	NM_000321.2(RB1):c.1981C>T	p.(Arg661Trp)	1	0.297619
RB1	NM_000321.2(RB1):c.2370C>G	p.(Tyr790*)	1	0.297619
RB1	NM_000321.3(RB1):c.1939_1940del	p.(Leu647Phefs*5)	1	0.297619
RB1	NM_000321.3(RB1):c.19C>T	p.(Arg7*)	1	0.297619
RB1	NM_000321.3(RB1):c.380+2T>A	p.?	1	0.297619
RB1	NM_000321.3(RB1):c.514dup	p.(Ile172Asnfs*13)	1	0.297619
RB1	NM_000321.3(RB1):c.619C>T	p.(Gln207*)	1	0.297619
SDHA	NM_004168.4(SDHA):c.891_895+2delinsCACAGGC	p.?	1	0.297619
SMARCB1	NM_001362877.2(SMARCB1):c.-40_14del	p.Met1?	1	0.297619
STK11	NM_000455.5(STK11):c.647C>T	p.(Ser216Phe)	1	0.297619
TERT	NM_198253.3(TERT):c.-124C>T	p.?	1	0.297619
TP53	NM_000546.5(TP53):c.569C>T	p.(Pro190Leu)	1	0.297619
TP53	NM_000546.5(TP53):c.578A>G	p.(His193Arg)	1	0.297619
TP53	NM_000546.5(TP53):c.636del	p.(Arg213Aspfs*34)	1	0.297619
TP53	NM_000546.5(TP53):c.637C>T	p.(Arg213*)	1	0.297619
TP53	NM_000546.5(TP53):c.737T>A	p.(Met246Lys)	1	0.297619
TP53	NM_000546.5(TP53):c.797G>T	p.(Gly266Val)	1	0.297619
TP53	NM_000546.5(TP53):c.839G>A	p.(Arg280Lys)	1	0.297619
TP53	NM_000546.6(TP53):c.-29+2T>A	p.?	1	0.297619
TP53	NM_000546.6(TP53):c.1010G>A	p.(Arg337His)	1	0.297619
TP53	NM_000546.6(TP53):c.1010_1023dup	p.(Arg342Alafs*8)	1	0.297619
TP53	NM_000546.6(TP53):c.1022del	p.(Phe341Serfs*4)	1	0.297619
TP53	NM_000546.6(TP53):c.1027G>T	p.(Glu343*)	1	0.297619
TP53	NM_000546.6(TP53):c.102dup	p.(Pro36Alafs*7)	1	0.297619
TP53	NM_000546.6(TP53):c.156_158dup	p.(Trp53*)	1	0.297619
TP53	NM_000546.6(TP53):c.159G>A	p.(Trp53*)	1	0.297619
TP53	NM_000546.6(TP53):c.203dup	p.(Ala69Glyfs*80)	1	0.297619
TP53	NM_000546.6(TP53):c.215_221delinsGCGTGG	p.(Pro72Argfs*51)	1	0.297619
TP53	NM_000546.6(TP53):c.241_242delinsT	p.(Thr81Tyrfs*42)	1	0.297619
TP53	NM_000546.6(TP53):c.242del	p.(Thr81Asnfs*42)	1	0.297619
TP53	NM_000546.6(TP53):c.281_282insT	p.(Ser95Ilefs*54)	1	0.297619
TP53	NM_000546.6(TP53):c.289_290del	p.(Val97Profs*51)	1	0.297619
TP53	NM_000546.6(TP53):c.294_297del	p.(Ser99Argfs*23)	1	0.297619
TP53	NM_000546.6(TP53):c.299del	p.(Gln100Argfs*23)	1	0.297619
TP53	NM_000546.6(TP53):c.308dup	p.(Tyr103*)	1	0.297619
TP53	NM_000546.6(TP53):c.309_310insA	p.(Gln104Thrfs*45)	1	0.297619
TP53	NM_000546.6(TP53):c.321C>A	p.(Tyr107*)	1	0.297619
TP53	NM_000546.6(TP53):c.323del	p.(Gly108Valfs*15)	1	0.297619
TP53	NM_000546.6(TP53):c.325T>G	p.(Phe109Val)	1	0.297619
TP53	NM_000546.6(TP53):c.328_331dup	p.(Leu111Profs*39)	1	0.297619
TP53	NM_000546.6(TP53):c.329G>C	p.(Arg110Pro)	1	0.297619
TP53	NM_000546.6(TP53):c.332_333del	p.(Leu111Argfs*37)	1	0.297619
TP53	NM_000546.6(TP53):c.338T>G	p.(Phe113Cys)	1	0.297619
TP53	NM_000546.6(TP53):c.364del	p.(Val122*)	1	0.297619
TP53	NM_000546.6(TP53):c.371_372delinsAA	p.(Cys124*)	1	0.297619
TP53	NM_000546.6(TP53):c.371dup	p.(Cys124Trpfs*25)	1	0.297619
TP53	NM_000546.6(TP53):c.372C>A	p.(Cys124*)	1	0.297619
TP53	NM_000546.6(TP53):c.375+1G>A	p.?	1	0.297619
TP53	NM_000546.6(TP53):c.376-1G>A	p.?	1	0.297619
TP53	NM_000546.6(TP53):c.376-1G>T	p.?	1	0.297619
TP53	NM_000546.6(TP53):c.376-1_391del	p.?	1	0.297619
TP53	NM_000546.6(TP53):c.376-2A>G	p.?	1	0.297619
TP53	NM_000546.6(TP53):c.377A>C	p.(Tyr126Ser)	1	0.297619
TP53	NM_000546.6(TP53):c.380C>T	p.(Ser127Phe)	1	0.297619
TP53	NM_000546.6(TP53):c.403_415del	p.(Cys135Argfs*31)	1	0.297619
TP53	NM_000546.6(TP53):c.404G>A	p.(Cys135Tyr)	1	0.297619
TP53	NM_000546.6(TP53):c.405C>G	p.(Cys135Trp)	1	0.297619
TP53	NM_000546.6(TP53):c.406C>T	p.(Gln136*)	1	0.297619
TP53	NM_000546.6(TP53):c.434T>G	p.(Leu145Arg)	1	0.297619
TP53	NM_000546.6(TP53):c.438G>A	p.(Trp146*)	1	0.297619
TP53	NM_000546.6(TP53):c.452C>A	p.(Pro151His)	1	0.297619
TP53	NM_000546.6(TP53):c.452C>G	p.(Pro151Arg)	1	0.297619
TP53	NM_000546.6(TP53):c.462del	p.(Thr155Profs*15)	1	0.297619
TP53	NM_000546.6(TP53):c.466del	p.(Arg156Alafs*14)	1	0.297619
TP53	NM_000546.6(TP53):c.467G>C	p.(Arg156Pro)	1	0.297619
TP53	NM_000546.6(TP53):c.473G>C	p.(Arg158Pro)	1	0.297619
TP53	NM_000546.6(TP53):c.477_480del	p.(Met160Profs*9)	1	0.297619
TP53	NM_000546.6(TP53):c.497C>G	p.(Ser166*)	1	0.297619
TP53	NM_000546.6(TP53):c.503A>G	p.(His168Arg)	1	0.297619
TP53	NM_000546.6(TP53):c.517G>A	p.(Val173Met)	1	0.297619
TP53	NM_000546.6(TP53):c.517G>T	p.(Val173Leu)	1	0.297619
TP53	NM_000546.6(TP53):c.517del	p.(Val173*)	1	0.297619
TP53	NM_000546.6(TP53):c.523C>G	p.(Arg175Gly)	1	0.297619
TP53	NM_000546.6(TP53):c.527G>T	p.(Cys176Phe)	1	0.297619
TP53	NM_000546.6(TP53):c.528C>G	p.(Cys176Trp)	1	0.297619
TP53	NM_000546.6(TP53):c.533dup	p.(His178Glnfs*3)	1	0.297619
TP53	NM_000546.6(TP53):c.535C>G	p.(His179Asp)	1	0.297619
TP53	NM_000546.6(TP53):c.536A>C	p.(His179Pro)	1	0.297619
TP53	NM_000546.6(TP53):c.537T>G	p.(His179Gln)	1	0.297619
TP53	NM_000546.6(TP53):c.538G>T	p.(Glu180*)	1	0.297619
TP53	NM_000546.6(TP53):c.542G>C	p.(Arg181Pro)	1	0.297619
TP53	NM_000546.6(TP53):c.551_554del	p.(Asp184Alafs*62)	1	0.297619
TP53	NM_000546.6(TP53):c.559+1G>A	p.?	1	0.297619
TP53	NM_000546.6(TP53):c.560-2A>C	p.?	1	0.297619
TP53	NM_000546.6(TP53):c.578A>C	p.(His193Pro)	1	0.297619
TP53	NM_000546.6(TP53):c.582dup	p.(Ile195Tyrfs*14)	1	0.297619
TP53	NM_000546.6(TP53):c.583A>T	p.(Ile195Phe)	1	0.297619
TP53	NM_000546.6(TP53):c.584T>C	p.(Ile195Thr)	1	0.297619
TP53	NM_000546.6(TP53):c.586C>T	p.(Arg196*)	1	0.297619
TP53	NM_000546.6(TP53):c.58del	p.(Ser20Glnfs*24)	1	0.297619
TP53	NM_000546.6(TP53):c.610G>T	p.(Glu204*)	1	0.297619
TP53	NM_000546.6(TP53):c.614A>G	p.(Tyr205Cys)	1	0.297619
TP53	NM_000546.6(TP53):c.618_619del	p.(Asp207*)	1	0.297619
TP53	NM_000546.6(TP53):c.641A>G	p.(His214Arg)	1	0.297619
TP53	NM_000546.6(TP53):c.672+2T>A	p.?	1	0.297619
TP53	NM_000546.6(TP53):c.681dup	p.(Asp228*)	1	0.297619
TP53	NM_000546.6(TP53):c.682del	p.(Asp228Thrfs*19)	1	0.297619
TP53	NM_000546.6(TP53):c.700T>C	p.(Tyr234His)	1	0.297619
TP53	NM_000546.6(TP53):c.701A>G	p.(Tyr234Cys)	1	0.297619
TP53	NM_000546.6(TP53):c.703A>G	p.(Asn235Asp)	1	0.297619
TP53	NM_000546.6(TP53):c.707A>G	p.(Tyr236Cys)	1	0.297619
TP53	NM_000546.6(TP53):c.707del	p.(Tyr236Serfs*11)	1	0.297619
TP53	NM_000546.6(TP53):c.713G>A	p.(Cys238Tyr)	1	0.297619
TP53	NM_000546.6(TP53):c.715A>G	p.(Asn239Asp)	1	0.297619
TP53	NM_000546.6(TP53):c.716dup	p.(Asn239Lysfs*25)	1	0.297619
TP53	NM_000546.6(TP53):c.721T>C	p.(Ser241Pro)	1	0.297619
TP53	NM_000546.6(TP53):c.722C>T	p.(Ser241Phe)	1	0.297619
TP53	NM_000546.6(TP53):c.730G>A	p.(Gly244Ser)	1	0.297619
TP53	NM_000546.6(TP53):c.730G>T	p.(Gly244Cys)	1	0.297619
TP53	NM_000546.6(TP53):c.742C>G	p.(Arg248Gly)	1	0.297619
TP53	NM_000546.6(TP53):c.742C>T	p.(Arg248Trp)	1	0.297619
TP53	NM_000546.6(TP53):c.745A>G	p.(Arg249Gly)	1	0.297619
TP53	NM_000546.6(TP53):c.752_771del	p.(Ile251Argfs*6)	1	0.297619
TP53	NM_000546.6(TP53):c.755_767del	p.(Leu252Hisfs*89)	1	0.297619
TP53	NM_000546.6(TP53):c.75del	p.(Leu26Phefs*18)	1	0.297619
TP53	NM_000546.6(TP53):c.764_766del	p.(Ile255del)	1	0.297619
TP53	NM_000546.6(TP53):c.766dup	p.(Thr256Asnfs*8)	1	0.297619
TP53	NM_000546.6(TP53):c.772G>A	p.(Glu258Lys)	1	0.297619
TP53	NM_000546.6(TP53):c.775G>T	p.(Asp259Tyr)	1	0.297619
TP53	NM_000546.6(TP53):c.783-1G>T	p.?	1	0.297619
TP53	NM_000546.6(TP53):c.784_786del	p.(Gly262del)	1	0.297619
TP53	NM_000546.6(TP53):c.794T>C	p.(Leu265Pro)	1	0.297619
TP53	NM_000546.6(TP53):c.797G>A	p.(Gly266Glu)	1	0.297619
TP53	NM_000546.6(TP53):c.797G>T	p.(Gly266Val)	1	0.297619
TP53	NM_000546.6(TP53):c.797del	p.(Gly266Aspfs*79)	1	0.297619
TP53	NM_000546.6(TP53):c.805_810del	p.(Ser269_Phe270del)	1	0.297619
TP53	NM_000546.6(TP53):c.810T>A	p.(Phe270Leu)	1	0.297619
TP53	NM_000546.6(TP53):c.811G>A	p.(Glu271Lys)	1	0.297619
TP53	NM_000546.6(TP53):c.832C>A	p.(Pro278Thr)	1	0.297619
TP53	NM_000546.6(TP53):c.832C>T	p.(Pro278Ser)	1	0.297619
TP53	NM_000546.6(TP53):c.833C>G	p.(Pro278Arg)	1	0.297619
TP53	NM_000546.6(TP53):c.838A>G	p.(Arg280Gly)	1	0.297619
TP53	NM_000546.6(TP53):c.841G>T	p.(Asp281Tyr)	1	0.297619
TP53	NM_000546.6(TP53):c.844C>G	p.(Arg282Gly)	1	0.297619
TP53	NM_000546.6(TP53):c.844del	p.(Arg282Glyfs*63)	1	0.297619
TP53	NM_000546.6(TP53):c.857A>G	p.(Glu286Gly)	1	0.297619
TP53	NM_000546.6(TP53):c.876del	p.(Glu294Serfs*51)	1	0.297619
TP53	NM_000546.6(TP53):c.902del	p.(Pro301Glnfs*44)	1	0.297619
TP53	NM_000546.6(TP53):c.902dup	p.Gly302fs	1	0.297619
TP53	NM_000546.6(TP53):c.914del	p.(Lys305Serfs*40)	1	0.297619
TP53	NM_000546.6(TP53):c.919+2T>A	p.?	1	0.297619
TP53	NM_000546.6(TP53):c.949C>T	p.(Gln317*)	1	0.297619
TP53	NM_000546.6(TP53):c.97-2_123del	p.?	1	0.297619
TP53	NM_000546.6(TP53):c.993+1G>C	p.?	1	0.297619
TP53	NM_000546.6(TP53):c.993+1G>T	p.?	1	0.297619
TP53	NM_000546.6(TP53):c.993+2T>A	p.?	1	0.297619
TP53	NM_000546.6(TP53):c.993+2T>G	p.?	1	0.297619
TP53	NM_000546.6(TP53):c.994_997del	p.(Ile332Valfs*12)	1	0.297619
TP53	NM_000546.6(TP53):c.998del	p.(Arg333Leufs*12)	1	0.297619
TSC1	NM_000368.5(TSC1):c.1131dup	p.(Gly378Trpfs*28)	1	0.297619
TSC1	NM_000368.5(TSC1):c.1891_1902delinsT	p.(Ala631Tyrfs*53)	1	0.297619
TSC2	NM_000548.5(TSC2):c.5260-10_5278del	p.(Ile1754Thrfs*66)	1	0.297619
VHL	NM_000551.4(VHL):c.598C>T	p.(Arg200Trp)	1	0.297619

## Sheet: All_germline_PV
Gene	DNA change	Protein change	Number	% from 142
BRCA1	NM_007294.4(BRCA1):c.4035del	p.(Glu1346Lysfs*20)	7	4.92958
BRCA1	NM_007294.4(BRCA1):c.5266dup	p.(Gln1756Profs*74)	4	2.8169
BRCA2	NM_000059.4(BRCA2):c.8572C>T	p.(Gln2858*)	2	1.40845
BRCA1	NM_007294.4(BRCA1):c.5117G>A	p.(Gly1706Glu)	2	1.40845
BRIP1	NM_032043.3(BRIP1):c.806C>G	p.(Ser269*)	2	1.40845
RAD51C	NC_000017.10:g.(?_56798106)_(56801462_?)dup (RAD51C ex. 6-7 duplication)	-	1	0.704225
BRCA2	NM_000059.4(BRCA2):c.4338del	p.(Ile1446Metfs*2)	1	0.704225
BRCA2	NM_000059.4(BRCA2):c.6998dup	p.(Pro2334Thrfs*6)	1	0.704225
BRCA2	NM_000059.4(BRCA2):c.9097_9098insT	p.(Thr3033Ilefs*11)	1	0.704225
BRCA2	NM_000059.4(BRCA2):c.9374T>A	p.(Leu3125His)	1	0.704225
BRCA2	NM_000059.4(BRCA2):c.965_966dup	p.(Val323Lysfs*2)	1	0.704225
BARD1	NM_000465.4(BARD1):c.1932_1933del	p.(Cys645*)	1	0.704225
MUTYH	NM_001128425.1(MUTYH):c.536A>G	p.(Tyr179Cys)	1	0.704225
CHEK2	NM_007194.4(CHEK2):c.1100del	p.(Thr367Metfs*15)	1	0.704225
CHEK2	NM_007194.4(CHEK2):c.1368dup	p.(Glu457Argfs*33)	1	0.704225
CHEK2	NM_007194.4(CHEK2):c.444+1G>A	p.?	1	0.704225
BRCA1	NM_007294.4(BRCA1):c.1840A>T	p.(Lys614*)	1	0.704225
BRCA1	NM_007294.4(BRCA1):c.3700_3704del	p.(Val1234Glnfs*8)	1	0.704225
BRCA1	NM_007294.4(BRCA1):c.3756_3759del	p.(Ser1253Argfs*10)	1	0.704225
PALB2	NM_024675.4(PALB2):c.509_510del	p.(Arg170Ilefs*14)	1	0.704225
